# Supplementary material for: Alpha-Deoxyguanosine to Reshape the Alpha-Thrombin Binding Aptamer
Source: Int J Mol Sci. 2023 May 7;24(9):8406. doi: 10.3390/ijms24098406 (PMC10179326; doi:10.3390/ijms24098406)
Supplement: Supplementary file 1 [file ijms-24-08406-s001.zip]

Archive with 1 entries (1 files):
- ijms-2339052-supplementary.pdf
